# Supplementary material for: Optimization of Extraction Conditions to Improve Chlorogenic Acid Content and Antioxidant Activity of Extracts from Forced Witloof Chicory Roots
Source: Foods. 2022 Apr 22;11(9):1217. doi: 10.3390/foods11091217 (PMC9102191; doi:10.3390/foods11091217)
Supplement: Supplementary file 1 [file foods-11-01217-s001.zip]

Archive with 1 entries (1 files):
- foods-1680647-supplementary.pdf
